# Supplementary material for: Overlapping Roles of Yeast Transporters Aqr1, Qdr2, and Qdr3 in Amino Acid Excretion and Cross-Feeding of Lactic Acid Bacteria
Source: Front Microbiol. 2021 Nov 23;12:752742. doi: 10.3389/fmicb.2021.752742 (PMC8649695; doi:10.3389/fmicb.2021.752742)
Supplement: Supplementary file 1 [file Data_Sheet_1.zip]

Archive with 2 entries (2 files):
- FINAL SUPPLEMENTARY PROOFS.pdf
- macro-Degradation-Efficiency_noAutoSaturate.ijm
