# Supplementary material for: Overlapping Roles of Yeast Transporters Aqr1, Qdr2, and Qdr3 in Amino Acid Excretion and Cross-Feeding of Lactic Acid Bacteria
Source: Front Microbiol. 2021 Nov 23;12:752742. doi: 10.3389/fmicb.2021.752742 (PMC8649695; doi:10.3389/fmicb.2021.752742)
Supplement: Supplementary file 1 [file Data_Sheet_1.zip › macro-Degradation-Efficiency_noAutoSaturate.ijm]

//This macro was written to quantify vacuolar targetting of tagged membrane proteins in yeast cells.
//The output is the percentage of fluorescence remaining on the plasma membrane.
//The macro was written to work within the FIJI software (with ImageJ 1.49s).
//Note that the choice to save the data after each image is not the fastest; it was chosen for safety as the macro asks the user to intervene regularly.

dir = getDirectory("Choose the folder which contains the images.");
list = getFileList(dir);
subdir = dir+"Results_object"+File.separator;
File.makeDirectory(subdir);
setBatchMode(false);
run("Set Measurements...", "area integrated redirect=None decimal=3");
roiManager("Set Color", "white");

//A dialog box asks the user useful details on his/her images
Dialog.create("Please give information on your pictures");
	Dialog.addNumber("Number of channels in your images", 2);
	Dialog.addNumber("Channel to use for the quantification", 2);
	Dialog.addMessage("The macro will compute the percentage of protein remaining on the plasma membrane as a ratio of fluorescence using a pair of ROIs per cell.")
	Dialog.show();
	Cmax=Dialog.getNumber();
	C1="C"+round(Dialog.getNumber());

File_Name = newArray(0);
Cell_Nb = newArray(0);
Scale = newArray(0);
Fluo_Median = newArray(0);
ROI1_Area = newArray(0);
ROI1_Fluo = newArray(0);
ROI2_Area = newArray(0);
ROI2_Fluo = newArray(0);
Tot_Fluo = newArray(0);
Int_Fluo = newArray(0);
Tot_Over_Int_Ratio = newArray(0);
//Curr_Mem_Over_Total_Fluo_Ratio = ();
Mem_Over_Total_Fluo_Ratio = newArray(0);
Mem_Over_Int_Fluo_Ratio = newArray(0);

print("**************************");
print("Macro begins.");
print("Please note that if you do not want to validate the opening of each image through the Bio-Formats plugin windows, \nyou should go to Plugins/Bio-Formats/Bio-Formats Plugins Configuration and check the box named Windowless for the desired format."); 
print("**************************");

for (i=0; i<list.length; i++) {
	open(dir+list[i]);
	print("Analyzing "+File.name);
	getPixelSize(unit, pixelWidth, pixelHeight);
	
	if (Cmax>1 && nImages==1) {run("Split Channels");}
	else {rename(C1+"-"+File.name);}
	
	//Identification of cell outlines
	/* Voir si l'on peut trouver les contours des cellules en combinant des images "blurred" des 2 canaux. Sinon, tracé manuel comme ci-dessous.*/
	selectWindow(C1+"-"+File.name);
	run("Set Measurements...", "median redirect=None decimal=6");
	run("Measure");
	Image_Fluo_Median = getResult("Median", 0);
	run("Clear Results");
	
//	run("Enhance Contrast", "saturated=0.35");
	setTool("ellipse");
	roiManager("Show All");
	waitForUser("Please draws two ellipses per cell, one corresponding to the outlines of the cell and the second excluding the plasma membrane.\nAfter each ellipse, press ctrl+t keys together to add the ellipse to the ROI manager.\nEllipses should be consecutive for each cell.\nThe order is not important, but I believe you will find it easier to first draw the smaller one.\nWhen you have finished, click on the OK button below.");
//	roiManager("Save", subdir+list[i]+"_cell_outlines.zip");
	ROI_number = roiManager("count");
	roiManager("Deselect");
	
	//Checks if image has been skipped, in which case it just proceeds to the next.
	
	if (roiManager("count")>0){
	
		//Remplissage des infos de base (nom de fichier, numéro de cellule)
	
		for (ROI_index=0; ROI_index<ROI_number; ROI_index+=2) {
		
			File_Name = Array.concat(File_Name, list[i]);
			Cell_Nb = Array.concat(Cell_Nb, (ROI_index/2)+1);
			Scale = Array.concat(Scale, pixelWidth);
			Fluo_Median = Array.concat(Fluo_Median, Image_Fluo_Median);
	
			//Mesure de la fluo dans la cellule totale
		
			run("Set Measurements...", "area integrated redirect=None decimal=6");
			measureROI(C1+"-"+list[i], ROI_index);
			measureROI(C1+"-"+list[i], ROI_index+1);		

			ROI1_Area = Array.concat(ROI1_Area, getResult("Area", 0));
			ROI1_Fluo = Array.concat(ROI1_Fluo, getResult("RawIntDen", 0));
			ROI2_Area = Array.concat(ROI2_Area, getResult("Area", 1));
			ROI2_Fluo = Array.concat(ROI2_Fluo, getResult("RawIntDen", 1));

			if (getResult("Area", 0)>getResult("Area", 1)) {
				Tot_Fluo = getResult("RawIntDen", 0);
				Int_Fluo = getResult("RawIntDen", 1);}
		
			else {
				Tot_Fluo = getResult("RawIntDen", 1);
				Int_Fluo = getResult("RawIntDen", 0);}
			
			Tot_Over_Int_Ratio = Array.concat(Tot_Over_Int_Ratio, Tot_Fluo/Int_Fluo);
			Curr_Mem_Over_Total_Fluo_Ratio = (Tot_Fluo-Int_Fluo)/Tot_Fluo;
			Curr_Mem_Over_Int_Fluo_Ratio = (Tot_Fluo-Int_Fluo)/Int_Fluo;
			Mem_Over_Total_Fluo_Ratio = Array.concat(Mem_Over_Total_Fluo_Ratio, Curr_Mem_Over_Total_Fluo_Ratio);
			Mem_Over_Int_Fluo_Ratio = Array.concat(Mem_Over_Int_Fluo_Ratio, Curr_Mem_Over_Int_Fluo_Ratio);

			run("Clear Results");

		}
	
		roiManager("Show All without labels");
		run("Flatten");
		saveAs("Jpeg", subdir+list[i]);
		run("Close All");
		roiManager("reset");

		Array.show("My_Results", File_Name, Scale, Cell_Nb, Fluo_Median, ROI1_Area, ROI1_Fluo, ROI2_Area, ROI2_Fluo, Tot_Over_Int_Ratio, Mem_Over_Total_Fluo_Ratio, Mem_Over_Int_Fluo_Ratio);
		selectWindow("My_Results");
		saveAs("Results", subdir+"My_Results.xls");
		run("Close");
	}
	else if (roiManager("count")==0){
		run("Close All");
		roiManager("reset");
	}
}
	
print("**************************");
print("All files have been analyzed. The results are stored in "+subdir+".\nTo open the table, open Excel and choose Data/From Text, then change the option from [Text files] to [All files].\nYou can import the file by following the Excel procedure. \nAt step 3, click on [Advanced] and choose the point as decimal separator and nothing as thousands separator.\nThat's all, I hope you will have interesting results!");
print("**************************");

function closeWindow(windowTitle){
	selectWindow(windowTitle);
	run("Close");}
	
function measureROI(windowTitle, ROI_index){
	selectWindow(windowTitle);
	roiManager("select", ROI_index);
	roiManager("Measure");}
			
function printArray(array){
	for (array_index=0; array_index<array.length; array_index++){
	print (array_index+"  "+array[array_index]);}}
